# Supplementary material for: Comparative Venomics of C. flavidus and C. frigidus and Closely Related Vermivorous Cone Snails
Source: Mar Drugs. 2022 Mar 15;20(3):209. doi: 10.3390/md20030209 (PMC8951504; doi:10.3390/md20030209)
Supplement: Supplementary file 1 [file marinedrugs-20-00209-s001.zip]

Archive with 5 entries (5 files):
- Supplementary Figures.pdf
- Table S1.xlsx
- Table S2.pdf
- Table S3.xlsx
- Table S4.xlsx
