# Supplementary material for: Comparative Venomics of C. flavidus and C. frigidus and Closely Related Vermivorous Cone Snails
Source: Mar Drugs. 2022 Mar 15;20(3):209. doi: 10.3390/md20030209 (PMC8951504; doi:10.3390/md20030209)
Supplement: Supplementary file 1 [file marinedrugs-20-00209-s001.zip › Table S3.xlsx]

## Sheet: Sheet1
Table S3 : Comparative expression levels of major peptides masses detected in the MS spectrum of the separate distal and proximal venom duct sections of C. flavidus, C. frigidus and two unidentified specimens
Relative masses were calculated against the maximum of each venom duct section in each specimen as detected in the respective MS chromatograms.
Predicted sequence annotation were done using ConoMass tool 1 and ConoMass tool 2 against the respective trasncriptomic sequence database of C. flavdus and C. frigidus
Monoisotopic Mass	Average retention time	Relative expression in C. flavidus proximal venom duct	Relative expression in C. flavidus distal venom duct	Relative expression in C. frigidus proximal venom duct	Relative expression in C. frigidus distal venom duct	Relative expression in Sub-Group 1 proximal venom duct	Relative expression in Sub-Group 1 distal venom duct	Relative expression in Sub-Group 2 proximal venom duct	Relative expression in Sub-Group 2 distal venom duct	Anotated transcriptomic sequence ID based on the calculated mass	Sequence	Predicted PTMs	Read Number FLA	%	Read Number FRI	%
9515.8	63.3105	100	3.28516	-	-	-	-	-	-	FLA_36_Conophy	STECWYCSFGKCVWOIICCGDDGCEMGTAEANSCRPEGDQHFPCRVIGKSCIMNNPSNPSNYYGHCIGADGLGICCVDDDTCTLHSGCP(Nh2)	[free end]>amidation (-1);Pro>Hyp (-1)	9	0.127191	0	0
1534.56	18.762	67.4684	3.36374	-	4.38932	-	-	0.0131227	-	FLA_17_A	GCCSNOOCALNNPDC	Pro>Hyp (-2)	336	4.74845	0	0
2881.16	35.307	62.022	1.48425	-	-	-	-	-	-	-	-	-
1968.84	23.673	42.9617	0.637792	-	-	-	1.15913	-	0.833777	-	-	-
8378.9	60.442	40.4173	100	-	-	-	-	-	-	-	-	-
3240.44	18.287	20.2839	1.30051	-	-	0.0305581	-	-	-	FLA_129_O1	DCGIQG(Gla)GCYIRPCCPGLECVGGYPGGVCLW(Nh2)	[free end]>amidation (-1);Glu>Gla (-1)	446	6.303	0	0
4958.58	49.265	15.1478	-	-	-	-	-	0.0866793	-	-	-	-
3117.39	26.0315	13.6406	0.34504	-	-	-	-	-	-	FLA_128_O1	DCG(Gla)RGQGCYTROCCOGRQCVGGATGGGSCL	Pro>Hyp (-2);Glu>Gla (-1)	7	0.0989259	0	0
1832.73	21.526	13.5743	1.03157	0.00385639	-	-	0.0103209	-	-	FLA_01	DCCNDOACAVNHQDLCT	Pro>Hyp (-1)	155	2.1905	0	0
1081.15	18.6035	13.5038	-	-	-	-	-	-	-	-	-	-
3595.51	22.1415	9.4684	22.0455	-	2.25504	0.176884	-	-	-	FLA_65_I2	CLSDGTVCRHHQQCCHRSCCFRTCLHPCRNT	-	8	0.113058	0	0
5366.69	52.0285	8.99616	0.196887	-	-	-	-	-	-	-	-	-
3225.45	20.7685	6.71024	-	-	-	-	-	0.0081946	-	FLA_122_O1	DCG(Gla)QGQGCYTROCCPNLVCRGGGTGGGVCQP	Pro>Hyp (-1);Glu>Gla (-1)	400	5.65291	0	0
2811.07	33.512	6.45877	2.95323	-	-	-	-	-	-	FRI_16_B1	GNTARGY(Gla)(Gla)(Gla)R(Gla)VAETVRELEEA(Nh2)	[free end]>amidation (-1);Glu>Gla (-4)	0	0	6	0.544465
4072.8	27.721	4.6368	0.0582415	3.95591	0.0435473	0.0257611	-	0.203882	-	FLA_53_I1	TCSDIGQGCTRHLNCC(Btr)DMCCYGHTCVMNIIGCOOH	Trp>BTr (-1);Pro>Hyp (-2)	25	0.353307	0	0
1406.07	33.512	4.50611	2.27033	-	0.00357571	-	-	1.00087	-	-	-	-
6483.02	18.6035	4.48471	-	-	-	-	-	-	-	FLA_26/FRI_18_Conk	OS(hVa)CTLOADSGWCFA(sTy)IOS(sTy)(sTy)FDMASNDC(Gla)TFIYGGCGGNGNNFGTYN(Gla)CYDRCGS(Nh2)	[free end]>amidation (-1);Pro>Hyp (-3);Glu>Gla (-2);Val>hVA (-1);Tyr>sTY (-3)	24	0.343307	4	0.362976
4189.34	60.442	4.4076	-	-	-	-	-	-	-	-	-	-
4776.15	18.7445	4.29561	-	-	2.40897	-	-	-	-	-	-	-
3200.42	14.362	4.00654	-	-	-	-	-	-	-	FLA_137_O1	DCGNQGEGCYTROCCPGLECVGGRPGGLCQY(Nh2)	[free end]>amidation (-1);Pro>Hyp (-1)	5	0.0706614	0	0
2793.58	60.442	3.24315	10.4397	-	-	-	-	-	-	-	-	-
970.533	16.298	3.2406	1.14968	0.0169888	-	-	-	0.0082507	-	-	-	-
3674.68	25.1515	3.21898	77.9492	-	-	-	-	-	-	-	-	-
3263.42	19.0615	3.12822	0.105085	-	-	1.60701	0.0677758	7.14636	0.0287164	-	-	-
1198.53	30.555	3.03415	-	0.0183817	-	-	-	-	-	-	-	-
5468.59	48.7195	2.85333	-	-	-	-	-	-	-	-	-	-
3846.99	50.5495	2.73552	-	0.00405729	-	-	-	-	-	FLA_105_NSF2	DCQWGCVGCHNRAGCCCGDQVCVDNNRC(Gla)PRPSQT(Nh2)	[free end]>amidation (-1);Glu>Gla (-1)	2	0.0282646	0	0
804.315	50.1185	2.67805	0.0197091	4.5026	0.118891	-	-	0.279342	-	FLA_85/FRI_43_M	CIWPWC	-
3494.44	25.662	2.57572	0.0548777	-	-	-	-	-	-	FLA_124_O1	DCG(Gla)RG(Gla)GCYTRPCCPGLECIGSHLGGVCQWQ(Nh2)	[free end]>amidation (-1);Glu>Gla (-2)	293	4.14076	0	0
1329.56	47.575	2.55003	0.216179	1.74531	-	-	-	3.74198	-	-	-	-
1449.68	46.5895	2.49095	0.72981	-	-	-	-	-	-	-	-	-
9498.79	61.832	2.36203	-	-	-	-	-	-	-	FLA_36_Conophy	STECWYCSFGKCVWPIICCGDDGCEMGTAEANSCRPEGDQHFPCRVIGKSCIMNNPSNPSNYYGHCIGADGLGICCVDDDTCTLHSGCP(Nh2)	[free end]>amidation (-1)	9	0.127191	0	0
4317.5	58.752	2.21384	0.053319	-	4.76156	-	-	-	-	-	-	-
6151.34	50.409	2.20637	1.79744	-	-	-	-	-	-	-	-	-
3850.76	63.3105	2.16892	0.136078	-	-	-	-	-	-	FLA_170_O2	SAAQRWLDS(Gla)COGGSIGCEQPSDCCAGFCAEGNCYLA(Nh2)	[free end]>amidation (-1);Pro>Hyp (-1);Glu>Gla (-1)	9	0.127191	0	0
1285.66	37.8945	2.10121	0.677992	-	-	-	-	-	-	-	-	-
7477.37	56.112	2.08323	2.72849	-	0.0294554	-	-	-	-	-	-	-
3810.22	60.442	1.95022	0.207749	-	-	-	-	-	-	-	-	-
1637.79	50.5145	1.84914	2.99394	-	-	-	-	-	-	FLA_49/FRI_24_Contry	(Btr)SECP(Btr)DP(Btr)CV	Trp>BTr (-3)	35	0.482233	4	0.362976
2738.61	33.5295	1.51538	1.31516	-	1.88616	-	0.0351722	-	0.142861	FLA_20_B1	GNTARG(sTy)(Gla)(Gla)DREILET(hVa)SELEEI(Nh2)	[free end]>amidation (-1);Glu>Gla (-2);Val>hVA (-1);Tyr>sTY (-1)	19	0.268513	0	0
4056.82	28.663	1.25491	-	1.60452	-	-	-	-	-	FLA_53_I1	TCSDIGQGCTRHLNCC(Btr)DMCCYGHTCVMNIIGCOPH	Trp>BTr (-1);Pro>Hyp (-1)	25	0.353307	0	0
4189.9	54.7035	1.10866	13.7104	-	0.220335	-	-	-	-	-	-	-
1544.79	41.063	1.00587	0.578023	0.0120676	-	-	-	-	-	-	-	-
1174.61	29.27	0.681026	3.00769	0.0764846	0.263476	-	-	-	-	-	-	-
7720.18	42.867	0.633729	4.18798	-	-	-	-	-	-	-	-	-
3267.46	24.729	0.480595	3.19428	-	-	-	-	-	-	-	-	-	707	9.99152	0	0
902.409	33.081	0.400404	3.39307	0.0107257	0.00620892	-	-	-	-	FLA_45_Contry	GCTSHOWC(Nh2)	[free end]>amidation (-1);Pro>Hyp (-1)	4	0.0565291	0	0
9528.94	55.434	0.306674	-	1.78675	5.87385	-	-	-	-	FRI_20_Conophy	STEQCWYCSFGKCVWOIVCCGSGGCQIGTAEANTCROQAGERFOCKVIGKSCVMNNPSDPSNYYGHCIGAEGHGVCCVDDNTCTAHSVCP	Pro>Hyp (-3)	0	0	17	1.54265
3645.84	28.5485	0.224024	8.24052	-	-	-	-	-	-	FLA_61_I2	CIR(Gla)DAOCSFSAHCCGRNCCRGYCERPCRWI	Pro>Hyp (-1);Glu>Gla (-1)	990	13.991	0	0
965.389	28.0905	0.17348	1.38426	-	0.00470793	0.00730461	1.61911	-	0.436085	FLA_45_Contry	GCTSHP(Btr)C	Trp>BTr (-1)	4	0.0565291	0	0
1196.61	31.7605	0.08276	-	1.55244	0.0501364	-	-	0.0113423	-	-	-	-
1358.69	39.954	0.0602431	72.4573	-	-	-	-	-	-	-	-	-
1324.53	41.8105	0.0381521	-	1.22854	-	-	-	0.0302118	-	>FLA_197-FRI_103_T	SCCODIAMCCVGI(Nh2)	[free end]>amidation (-1);Pro>Hyp (-1)	18	0.254381	39	3.53902
3393.7	25.4155	0.0351086	-	15.9769	1.06092	16.5689	0.793349	64.411	0.871155	FLA_139/FRI_61_O1	DCGNRG(Gla)GCYTRPCCPGLECHGTHAGGLCQ(Btr)(Nh2)	[free end]>amidation (-1);Trp>BTr (-1);Glu>Gla (-1)	532	7.51837	253	22.9583
3748.77	17.354	0.0302734	77.0566	-	-	-	-	-	-	-	-	-
1044.45	10.279	0.0260821	1.12675	0.246779	2.34769	0.0143174	0.0127234	0.0534136	0.0179825	FLA_44_Contry	GCO(Btr)DSWC	Trp>BTr (-1);Pro>Hyp (-1)	1655	23.3889	0	0
3621.69	21.737	0.0149281	10.7447	-	2.37848	-	-	-	-	-	-	-
1521.67	13.7285	0.0120497	-	1.67322	9.16079	0.00670818	0.0890749	-	-	FRI_08_A	GCCSDPPCAHHNPSC(Nh2)	[free end]>amidation (-1)	0	0	21	1.90563
1453.81	29.094	0.0103707	0.0478039	2.36586	0.123859	-	-	-	-	FLA_48/FRI_25_Contry	(Btr)SECPWDPWCA(Nh2)	[free end]>amidation (-1);Trp>BTr (-1)	11	0	5	0
2322.19	30.9245	0.0102653	5.03632	0.0347407	0.024275	0.00895133	6.7684	-	12.8404	-	-	-
3636.13	41.406	0.0101957	-	1.21664	100	-	-	-	-	FRI_77_O1	IOVGGFCAL(Gla)GQNCRIRPCCPGLSCSDNTGFECH	Pro>Hyp (-1);Glu>Gla (-1)	0	0	41	3.72051
1196.42	46.123	0.00850673	-	2.27248	-	-	-	-	-	-	-	-
3223.63	39.479	0.0078196	19.0217	-	1.99527	-	17.3614	-	33.7415	FLA_138_O1	DCGNQGEGCYTROCCSGLHCTGTHAGGLCQW	Pro>Hyp (-1)	707	9.99152	0	0
3702.56	17.1275	0.00606154	17.1275	-	0.0140754	-	-	-	-	FLA_149_O1	FOVGGFCAL(Gla)GENCRIROCCOGLSCSDNTGFECH(Nh2)	[free end]>amidation (-1);Pro>Hyp (-3);Glu>Gla (-1)	32	0.452233	0	0
3663.64	23.902	0.00592355	6.62567	-	0.0822967	0.0240596	2.27652	-	-	-	-	-
1065.52	26.3135	0.00190961	0.315303	1.35804	0.0446058	-	-	-	-	-	-	-
3946.22	54.1935	-	77.4118	-	-	-	-	-	-	-	-	-
3523.78	32.2275	-	74.3335	-	-	-	-	-	-	-	-	-
3717.88	15.462	-	49.7909	-	12.022	-	-	-	-	FLA_148_O1	FPFGGFCALEGENCRIRPCCRGLSCSDNTGFECH(Nh2)	[free end]>amidation (-1)	7	0.0989259	0	0
3630.69	23.603	-	34.1829	-	-	-	-	-	-	-	-	-
7543.87	42.348	-	32.2363	-	0.210537	-	-	-	-	-	-	-
5098.66	45.111	-	23.7886	-	0.117283	-	-	-	-	-	-	-
3883.35	64.098	-	23.6426	-	5.06353	-	-	-	-	FRI_35_I2	CFO(Gla)GNRCRRNFHCCRENCCRGFCQHPCGWIT	Pro>Hyp (-1);Glu>Gla (-1)	0	0	10	0.907441
3931.95	45.4455	-	23.1469	-	-	-	-	-	-	-	-	-
3689.68	23.189	-	21.9215	-	4.64424	-	-	-	-	-	-	-
3415.59	12.8655	-	17.935	-	-	-	0.272449	-	0.120392	FLA_141_O1	DCGNYA(Gla)GCHTROCCOGMECIDTIDGGLCQW(Nh2)	[free end]>amidation (-1);Pro>Hyp (-2);Glu>Gla (-1)	2996	42.3403	0	0
3446.57	14.529	-	16.5077	-	-	-	19.5957	-	-	FLA_142_O1	DCGNYA(Gla)SCHTROCCOGMECIDTIDGGLCQW	Pro>Hyp (-2);Glu>Gla (-1)	549	7.75862	0	0
9549.77	53.9555	-	15.4719	0.482309	1.48552	-	-	-	-	FLA_39_Conophy	ST(Gla)QCWYCSFGKCVWPIICCGDDGCEMGTAEANSCRPEGDQRFPCRVIGKSCIMNNPSNPDDHVGNCIGGDGLGICCVDDNTCASHSGCL(Nh2)	[free end]>amidation (-1);Glu>Gla (-1)	5	0.0706614	0	0
3766.74	18.199	-	12.7065	-	-	-	-	-	-	-	-	-
3845.11	79.8995	-	11.4681	-	-	-	-	-	-	-	-	-
3700.68	27.765	-	11.1588	-	-	-	2.42131	-	1.08753	-	-	-
3402.74	38.951	-	8.97666	-	-	-	0.210207	-	3.75687	FLA_145/FRI_64_O1	DCGSQG(Gla)GCYFROCCOGL(Gla)CVGGYPGGVCL(Btr)	Trp>BTr (-1);Pro>Hyp (-2);Glu>Gla (-2)	805	11.3765	122	11.0708
3680.51	12.1265	-	8.60226	-	-	-	-	-	-	-	-	-
8628.51	40.271	-	8.44624	-	-	-	-	-	-	-	-	-
3358.74	38.898	-	7.89429	-	-	-	-	-	0.329089	FLA_175_O2	(Btr)D(Gla)CLG(Btr)TSGCTMOS(Gla)CCSNNCDGYCEL	Trp>BTr (-2);Pro>Hyp (-1);Glu>Gla (-2)
3708.64	24.5795	-	7.2791	-	-	-	-	-	-	-	-	-
3487.62	67.306	-	6.14416	-	-	-	-	-	-	-	-	-
4937.25	56.631	-	5.75715	-	-	-	-	-	-	FRI_33_I2	CLSDGTVCRHHQQCCHRSCCFRTCLHPCRLGTRATFQ(Gla)FILH(Nh2)	[free end]>amidation (-1);Glu>Gla (-1)	0	0	40	3.62976
4444.22	65.8805	-	5.11942	-	-	-	-	-	-	-	-	-
3962.22	50.286	-	4.92829	-	-	-	-	-	-	FLA_53_I1	TCSDIGQGCTRHLNCCWDMCCYGHTCVMNIIGCPPH	-	25	0.353307	0	0
3526.61	20.6455	-	4.88486	-	2.82949	-	-	-	-	-	-	-
3340.77	34.9025	-	4.30943	-	-	-	-	-	-	FLA_123_O1	DCG(Gla)RGEGCYTROCCOGLECHGTHAGGLCQY	Pro>Hyp (-2);Glu>Gla (-1)	56	0.791408	0	0
1659.65	23.057	-	4.16558	-	-	-	-	-	-	-	-	-
1854.35	24.377	-	3.9046	-	1.24874	-	-	-	-	-	-	-
1833.85	13.3235	-	3.60262	0.00870717	0.245167	-	-	-	0.0537362	-	-	-
3102.63	75.6755	-	3.34482	-	-	-	-	-	-	-	-	-
7218.15	63.7285	-	3.20818	-	2.76154	-	-	-	-	-	-	-
7213.13	63.7285	-	3.05499	-	2.66188	-	-	-	-	-	-	-
3808.51	26.947	-	2.79908	-	10.6288	-	-	-	-	-	-	-
3049.38	60.459	-	2.76235	-	0.133116	0.0263504	-	-	-	-	-	-
937.4	34.7175	-	2.60743	-	-	-	-	-	-	FLA_42_Contry	GCOFDPWC	Pro>Hyp (-1)	1655	23.3889	0	0
5553.39	69.207	-	2.54718	-	-	-	-	-	1.4081	-	-	-
3895.49	32.6275	-	2.18401	-	1.15423	-	-	-	-	FLA_52_I1	GTCSGIGQGCIHHLSCCWDMCCYGHTCVVNIIGCPPH	-	8	0.113058	0	0
1235.86	24.562	-	1.51358	-	0.0399961	-	-	-	-	-	-	-
1509.7	14.591	-	1.08339	0.0806238	0.377016	-	0.0403688	-	1.26571	-	-	-
1885.93	17.196	-	1.05109	-	0.037305	-	0.324791	-	4.46057	FLA_94_M	CCSRDCSVCIPCCPYGSP	-	47	0.664217	0	0
975.513	36.9885	-	-	100	2.12797	0.00230493	0.00515859	0.389517	-	FLA_43/FRI_26_Contry	GCOWDPWC(Nh2)	[free end]>amidation (-1);Pro>Hyp (-1)	1969	27.8265	298	27.0417
3312	35.1045	-	-	31.5943	0.19202	-	0.0344643	-	1.1783	FLA_155/FRI_65_O1	NCATQGQLC(Btr)GROCCPGLECDYPGDLCHW	Trp>BTr (-1);Pro>Hyp (-1)	282	3.9853	116	10.5263
4431.71	38.0265	-	-	29.2517	6.1529	0.0640771	2.01454	0.319895	0.163095	FLA_159_O1	RGLEMFNVDKLCAANGQTCFIIRCCSGLTCGGGTTWGTKCKP(Nh2)	[free end]>amidation (-1)	30	0.423968	0	0
3373.01	31.3555	-	-	9.89762	0.0118898	-	-	-	-	-	-	-
1537.46	11.15	-	-	8.72154	41.3621	0.117968	0.00718729	-	-	FRI_08_A	GCCSDPPCAHHNPSC(Nh2)	[free end]>amidation (-1)	0	0	21	1.90563
3096.75	46.449	-	-	4.58763	10.0903	-	-	-	0.141795	FLA_117/FRI_74_O1	DCAGQGESCFTROCCSGLQCTGORPLGVCQ(Nh2)	[free end]>amidation (-1);Pro>Hyp (-2)	4	0.0565291	17	1.54265
1736.85	24.0735	-	-	3.81782	0.807213	-	-	-	-	-	-	-
8188.61	74.7425	-	-	3.73821	-	-	-	-	-	-	-	-
4362.49	67.9665	-	-	3.43849	-	-	-	-	-	-	-	-
3550.11	32.152	-	-	2.69254	0.935459	0.0144019	-	-	-	FRI_57_O1	DCH(Gla)SGEFCGIOGVKNGLCCSQSCALFCTPK(Btr)	Trp>BTr (-1);Pro>Hyp (-1);Glu>Gla (-1)	0	0	4	0.362976
1144.51	64.622	-	-	2.66298	0.0291642	-	-	-	-	-	-	-
8896.84	53.234	-	-	2.4924	16.2965	1.2186	0.357233	-	-	FLA_24_B2	AAD(Gla)NL(Gla)(Gla)RR(Gla)HAKFQADKSAFDS(Gla)SSP(Gla)DFMKFL(Gla)(Gla)NGNTNPF(Gla)DASPDLGKF(Gla)SDQNGQEENKFRFFNQQP(Nh2)	[free end]>amidation (-1);Glu>Gla (-1-)	26	0.367439	0	0
7972.04	43.1615	-	-	2.37947	4.31075	-	-	-	-	-	-	-
1316.66	64.375	-	-	2.03525	0.0268619	-	-	-	-	FLA_91_M	ATEHPCLFWIC	-	37	0.522894	0	0
3492.87	20.206	-	-	1.8095	13.81	-	-	-	-	-	-	-
3112.75	46.4575	-	-	1.64828	2.41994	-	-	-	-	FRI_55_NSF1	SCTNCP(Gla)(Gla)PCCYGDQCMPDPGHEPFCGN(Nh2)	[free end]>amidation (-1);Glu>Gla (-2)	0		2	0.181488
6465.75	68.0585	-	-	1.40121	3.20011	-	-	-	-	FLA_28_Conk	OSVCTLOADSG(Btr)CFA(sTy)IOS(sTy)YFNMASNDC(Gla)TFIYGGCGGNGNNFGTYN(Gla)CYDRCGS(Nh2)	[free end]>amidation (-1);Trp>BTr (-1);Pro>Hyp (-3);Glu>Gla (-2);Tyr>sTY (-2)	3	0.045	0
1249.71	45.384	-	-	1.27081	0.125645	0.00203541	-	0.00249148	-	-	-	-
1505.68	15.2025	-	-	1.22232	6.00246	-	0.0433618	-	-	FLA_07/RI_14_A	GCCSDPPCAHHNPAC(Nh2)	[free end]>amidation (-1)	575	8.12606	208	18.8748
4330.61	39.5405	-	-	1.04752	0.598932	-	0.206753	0.215191	0.0303748	-	-	-
6308.6	69.735	-	-	0.571494	2.42979	-	-	-	-	FLA_26/FRI_18_Conk	OS(hVa)CTLOADSG(Btr)CFAYIPSYYFDMASNDC(Gla)TFIYGGCGGNGNNFGTYN(Gla)CYDRCGS(Nh2)	[free end]>amidation (-1);Trp>BTr (-1);Pro>Hyp (-2);Glu>Gla (-2);Val>hVA (-1)
3652.42	38.198	-	-	0.409883	19.3208	-	-	-	-	FRI_58_O1	DCH(Gla)SGDFCGIPGVKNGLCCSQSC(Btr)VVCTPE(Btr)	Trp>BTr (-2);Glu>Gla (-1)
7713.78	36.8515	-	-	0.368582	2.41805	-	-	-	-	-	-	-
1579.71	14.0145	-	-	0.321646	2.67427	-	-	-	-	-	-	-
3712.14	36.284	-	-	0.037309	10.6993	-	-	-	-	-	-	-
1125.6	34.568	-	-	0.0246333	8.908	-	-	-	-	-	-	-
1158.57	36.1125	-	-	0.0192857	6.23514	0.00270095	0.00888061	0.00645232	-	-	-	-
1114.3	26.1725	-	-	0.00432993	1.00656	-	-	-	-	FLA_43/FRI_26_Contry	GCP(Btr)DP(Btr)C(Nh2)	[free end]>amidation (-1);Trp>BTr (-2)
1669.52	10.292	-	-	0.00401588	7.24309	0.100673	-	-	-	-	-	-
3320.88	26.1725	-	-	-	28.3971	-	-	-	-	FRI_34_I2	CLS(Gla)DAOCSVNSQCCEGSCCDATCSNPCRWV	Pro>Hyp (-1);Glu>Gla (-1)	0	0	24	2.17786
1719.84	19.7835	-	-	-	26.6481	-	-	-	-	FLA_02/FRI_01_A	DCCNDOACAVNNPGLCT(Nh2)	[free end]>amidation (-1);Pro>Hyp (-1)	43	0.607688	31	2.81307
1905.12	13.262	-	-	-	17.3488	-	-	-	-	-	-	-
4018.39	33.182	-	-	-	16.3681	-	1.45821	-	0.0208871	FLA_71_I2	CLPDQSSCRGHHSCCSGNCCYKFFSGTCRPNACGII(Gla)	Glu>Gla (-1)
3722.26	27.1885	-	-	-	14.5745	-	-	-	-	-	-	-
3050.92	41.6965	-	-	-	12.5859	-	-	-	-	-	-	-
4975.61	48.5475	-	-	-	11.3895	-	-	-	-	-	-	-
7497.29	52.9835	-	-	-	9.67173	-	-	-	-	-	-	-
5347.42	39.624	-	-	-	8.15728	-	-	-	-	-	-	-
1681.78	39.043	-	-	-	8.08178	0.219545	29.1951	1.74042	-	FRI_03_A	DCCNFPACAASNPGLCT		0	0	2	0.181488
3648.22	61.313	-	-	-	7.57963	-	-	-	-	FRI_81_O1	LIFGGWCGTEGESCKILPCCSDLTCSGIFEGICQS(Nh2)	[free end]>amidation (-1)	0	0	3	0.272232
3066.65	39.5445	-	-	-	6.92873	-	0.126196	-	2.9173	FLA_206_V	RDCTTCSGEECCGRCTCTWGDNCDCVAW(Nh2)	[free end]>amidation (-1)
2306.36	53.155	-	-	-	6.75619	-	-	-	-	-	-	-
1460.62	15.4135	-	-	-	6.54783	0.1214	-	0.0707745	-	FLA_47/FRI_27_Contry	(Btr)SECP(Btr)DPWC(Nh2)	[free end]>amidation (-1);Trp>BTr (-2)	23	0.325042	3	0.272232
5161.55	39.0695	-	-	-	5.09194	-	-	-	-	FLA_112_bt01	EGAVNIFOCNPGRCACLPMEGTSTSYQCQSIHSSTANCVGNECITESGW	Pro>Hyp (-1)	22	0.31091	0	0
4123.74	58.171	-	-	-	4.80802	-	-	-	-	FRI_87_O2	SVAQRWLQS(Gla)COGWSNGCQSPWDCCAGYCAEGNCFLD	Pro>Hyp (-1);Glu>Gla (-1)
3649.22	50.7125	-	-	-	4.51577	-	-	-	1.81929	-	-	-
3516.18	60.996	-	-	-	4.22896	-	-	-	-	FRI_80_O1	IPVGGDCAGQGESCFKRPCCSGLQCTGPRPLGVCQ		0	0	3	0.272232
3604.21	61.63	-	-	-	3.22567	-	-	-	-	FLA_62_I2	CIR(Gla)DAOCSLOIQCCRRNCCRGTCKHOCRTV	Pro>Hyp (-3);Glu>Gla (-1)
9617.97	66.8705	-	-	-	2.84155	-	-	-	-	FLA_39_Conophy	STEQC(Btr)YCSFGKCVWOIICCGDDGCEMGTAEANSCROEGDQRFPCRVIGKSCIMNNPSNPDDHVGNCIGGDGLGICCVDDNTCASHSGCL(Nh2)	[free end]>amidation (-1);Trp>BTr (-1);Pro>Hyp (-2)	5	0.0706614	0	0
1480.63	12.166	-	-	-	2.17391	-	-	-	-	FLA_15_A	GCCSNPPCAHLNPAC(Nh2)	[free end]>amidation (-1)	8	0.113058	0	0
1617.71	11.5	-	-	-	1.23842	-	-	-	-	FLA_19/FRI_06_A	DCCSDOOCAHNNPDC	Pro>Hyp (-2)	104	1.46976	70	6.35209
9568.32	53.2075	-	-	-	-	100	10.7364	31.2023	2.66558	-	-	-
1624.57	20.3375	-	-	-	-	54.2294	1.88537	0.00472253	-	-	-	-
3265.21	47.135	-	-	-	-	32.9203	-	100	-	-	-	-
3325.29	51.1745	-	-	-	-	24.3291	2.13231	94.3633	0.19279	-	-	-
3089.19	37.1815	-	-	-	-	13.1003	-	2.37996	-	-	-	-
9082.21	61.92	-	-	-	-	12.5627	32.0172	4.49069	25.9172	-	-	-
3278.26	42.858	-	-	-	-	7.70889	-	53.0965	-	-	-	-
2924.99	39.0035	-	-	-	-	5.60154	-	4.45321	-	-	-	-
3448.33	22.2915	-	-	-	-	5.54514	2.65917	0.389822	-	-	-	-
3262.27	43.5445	-	-	-	-	5.22402	-	31.1836	-	-	-	-
1617.47	10.067	-	-	-	-	4.29135	-	12.0282	-	-	-	-
3045.37	35.7825	-	-	-	-	4.12218	-	0.499356	-	-	-	-
3904.39	27.3255	-	-	-	-	3.65041	0.109705	12.0581	0.179445	-	-	-
3190.09	52.97	-	-	-	-	3.0495	-	0.794214	-	-	-	-
2968.94	37.6305	-	-	-	-	2.52742	-	22.9872	-	-	-	-
3880.48	27.624	-	-	-	-	1.71407	0.0236534	4.92111	0.258349	-	-	-
7767.65	43.6945	-	-	-	-	1.66029	2.08335	0.721433	1.06537	-	-	-
3111.17	37.208	-	-	-	-	1.32356	0.0147062	0.277901	-	-	-	-
8008.75	41.4415	-	-	-	-	1.30987	3.61849	1.20659	2.63389	-	-	-
4419.06	37.7805	-	-	-	-	1.19605	0.0128985	2.84314	-	-	-	-
3377.27	28.0645	-	-	-	-	1.00399	0.024408	2.03715	-	-	-	-
3746.63	57.1415	-	-	-	-	0.0871335	10.3713	0.780069	1.31119	-	-	-
4002.65	37.076	-	-	-	-	0.00458828	100	0.642924	-	-	-	-
7013.16	47.584	-	-	-	-	-	43.0291	-	2.55229	-	-	-
5720.65	46.3875	-	-	-	-	-	21.603	-	32.8315	-	-	-
3677.57	39.1005	-	-	-	-	-	17.0138	0.0769431	24.4843	-	-	-
2306.01	32.412	-	-	-	-	-	8.3353	-	14.7629	-	-	-
3369.45	40.1385	-	-	-	-	-	7.60581	-	19.7348	-	-	-
2522.14	38.343	-	-	-	-	-	6.60689	-	1.90468	-	-	-
3710.58	38.097	-	-	-	-	-	6.10902	-	8.29056	-	-	-
1867.89	24.685	-	-	-	-	-	5.58935	-	6.41921	-	-	-
2921.32	40.086	-	-	-	-	-	5.21783	-	51.906	-	-	-
5698.03	45.93	-	-	-	-	-	5.1159	-	1.21378	-	-	-
2538.13	37.287	-	-	-	-	-	4.84264	-	1.50417	-	-	-
3385.49	39.2765	-	-	-	-	-	4.63812	-	17.9816	-	-	-
3760.99	46.405	-	-	-	-	-	4.18446	-	13.952	-	-	-
3392.43	38.5895	-	-	-	-	-	4.02774	0.032167	32.4087	-	-	-
2792.18	29.376	-	-	-	-	-	3.42816	-	5.04636	-	-	-
3408.43	37.446	-	-	-	-	-	3.27822	-	26.8687	-	-	-
6700.99	50.1715	-	-	-	-	-	2.98568	-	6.26218	-	-	-
3565.53	8.7915	-	-	-	-	-	2.91986	-	9.76116	-	-	-
1498.42	59.6585	-	-	-	-	-	2.89074	-	1.19873	-	-	-
6445.93	38.449	-	-	-	-	-	2.85826	-	12.1646	-	-	-
5247.24	46.5635	-	-	-	-	-	2.77519	-	6.0759	-	-	-
3045.37	41.212	-	-	-	-	-	2.73383	-	4.64909	-	-	-
1346.62	14.001	-	-	-	-	-	2.67366	-	2.24808	-	-	-
7163.37	60.239	-	-	-	-	-	2.62398	-	7.57588	-	-	-
1851.89	28.443	-	-	-	-	-	2.60891	-	1.82826	-	-	-
1867.89	22.5375	-	-	-	-	-	2.60224	-	8.32803	-	-	-
3611.55	45.56	-	-	-	-	-	2.56578	-	4.61476	-	-	-
2776.21	30.907	-	-	-	-	-	2.38457	-	6.1759	-	-	-
2468.07	32.051	-	-	-	-	-	2.04741	-	8.11283	-	-	-
2262.06	32.676	-	-	-	-	-	2.02579	-	2.94297	-	-	-
3163.44	40.473	-	-	-	-	-	1.84019	-	3.65586	-	-	-
2484.06	30.608	-	-	-	-	-	1.66391	-	6.68246	-	-	-
1528.46	64.34	-	-	-	-	-	1.61664	-	2.31726	-	-	-
5444.39	37.27	-	-	-	-	-	1.54458	-	2.31696	-	-	-
1290.78	18.894	-	-	-	-	-	1.40046	-	1.09754	-	-	-
3100.3	38.766	-	-	-	-	-	1.3844	-	16.1732	-	-	-
3364.43	37.2525	-	-	-	-	-	1.3372	-	4.83131	-	-	-
4775.91	60.239	-	-	-	-	-	1.1009	-	3.35602	-	-	-
2177.95	33.292	-	-	-	-	-	1.03376	-	10.5495	-	-	-
3703.51	50.083	-	-	-	-	-	0.495659	0.517615	3.48982	-	-	-
1713.76	14.661	-	-	-	-	-	0.112614	-	2.80723	-	-	-
3475.53	8.4305	-	-	-	-	-	0.0358039	0.0326062	100	-	-	-
3942.63	34.9025	-	-	-	-	-	0.00893324	0.00883784	78.815	-	-	-
