# Supplementary material for: Comparative Venomics of C. flavidus and C. frigidus and Closely Related Vermivorous Cone Snails
Source: Mar Drugs. 2022 Mar 15;20(3):209. doi: 10.3390/md20030209 (PMC8951504; doi:10.3390/md20030209)
Supplement: Supplementary file 1 [file marinedrugs-20-00209-s001.zip › Table S4.xlsx]

## Sheet: Sheet1
Table S4: Superfamily distribution in the venom duct transcriptomes of worm hunting cone snails.
Species	C. flavidus	C. frigidus	C. virgo	C. varius	C. lividus	C. quercinus	C. tribbeli	C. lenavati	C. coronatus	C. ebraus	C. sponsalis	C. planorbis	C. imperialis	C. miles	C. vexillum	C. rattus	C. pullicarius	C. arenatus
Clade		Virgiconus		Rolaniconus	Lividoconus		Kioconus		Virroconus		Harmoniconus	Strategoconus	Rhombiconus	Rhizoconus			Puncticulis
Sequencing Platform	454	454	Illumina	Illumina	Illumina	Illumina	Illumina	Illumina	Illumina	Illumina	Illumina	454	454	454	454	Illumina	454	Illumina
O1	100	100	100	88.8889	100	100	38.4615	55.5556	100	18.1818	100	38.2979	72.7273	100	2.27273	50	100	100
I2	50	38.4615	52.6316	16.6667	13.6364	41.6667	23.0769	33.3333	1.78571	27.2727	2.10526	4.25532	18.1818	2.63158	4.54545	12.5	0	1.92308
M	40.9091	46.1538	21.0526	100	95.4545	66.6667	76.9231	66.6667	75	100	30.5263	19.1489	54.5455	18.4211	4.54545	31.25	8.51064	15.3846
O2	38.6364	53.8462	42.1053	27.7778	40.9091	50	30.7692	55.5556	32.1429	4.54545	29.4737	21.2766	45.4545	15.7895	3.40909	18.75	0	50
T	11.3636	7.69231	21.0526	94.4444	68.1818	8.33333	0	11.1111	32.1429	0	58.9474	100	72.7273	10.5263	1.13636	6.25	10.6383	23.0769
A	43.1818	57.6923	15.7895	66.6667	81.8182	58.3333	7.69231	22.2222	12.5	0	3.15789	10.6383	27.2727	0	0	0	0	21.1538
O3	29.5455	23.0769	5.26316	11.1111	4.54545	8.33333	30.7692	22.2222	5.35714	4.54545	6.31579	0	0	0	1.13636	0	0	13.4615
Conkunitzin	9.09091	7.69231	5.26316	11.1111	45.4545	0	23.0769	22.2222	16.0714	9.09091	12.6316	0	0	0	0	37.5	4.25532	21.1538
Conophysin	15.9091	15.3846	15.7895	22.2222	0	8.33333	15.3846	22.2222	3.57143	9.09091	3.15789	0	0	0	0	6.25	0	3.84615
I1	18.1818	15.3846	0	11.1111	0	0	15.3846	22.2222	3.57143	0	11.5789	0	18.1818	0	0	0	21.2766	28.8462
B1	4.54545	42.3077	5.26316	11.1111	31.8182	0	7.69231	11.1111	14.2857	4.54545	2.10526	6.38298	0	0	0	0	6.38298	19.2308
V	13.6364	15.3846	10.5263	0	95.4545	33.3333	0	0	5.35714	4.54545	3.15789	0	0	0	0	0	2.12766	5.76923
B2_Conantokin	6.81818	0	0	11.1111	9.09091	8.33333	7.69231	11.1111	0	0	0	17.0213	9.09091	0	21.5909	0	0	1.92308
P	6.81818	0	0	72.2222	18.1818	0	30.7692	33.3333	14.2857	4.54545	13.6842	12.766	100	10.5263	0	12.5	6.38298	25
SFmi2	6.81818	0	5.26316	16.6667	4.54545	16.6667	0	0	0	9.09091	3.15789	0	18.1818	2.63158	0	12.5	0	0
Con-ikot-ikot	0	0	5.26316	33.3333	59.0909	25	100	100	33.9286	4.54545	9.47368	0	0	0	17.0455	100	0	40.3846
Conoporin	0	0	10.5263	38.8889	9.09091	0	0	0	14.2857	4.54545	0	0	18.1818	0	0	50	0	0
L	0	0	0	11.1111	50	16.6667	15.3846	22.2222	10.7143	9.09091	1.05263	2.12766	0	18.4211	0	37.5	10.6383	13.4615
N	0	0	21.0526	44.4444	18.1818	8.33333	23.0769	44.4444	14.2857	22.7273	8.42105	2.12766	9.09091	0	0	12.5	0	7.69231
J	0	0	0	5.55556	13.6364	8.33333	0	0	16.0714	0	3.15789	31.9149	0	0	5.68182	0	0	17.3077
B4	0	0	0	38.8889	27.2727	16.6667	0	0	1.78571	0	1.05263	0	0	0	0	12.5	0	0
I3	0	0	0	77.7778	0	0	0	0	14.2857	0	3.15789	4.25532	0	0	1.13636	0	0	15.3846
D	0	0	0	0	0	0	0	0	0	0	0	0	0	13.1579	100	0	0	0
SF-mi1	0	0	5.26316	0	0	0	0	0	14.2857	4.54545	6.31579	0	9.09091	57.8947	0	6.25	0	3.84615
